# Supplementary material for: Proteomics Applications in Toxoplasma gondii: Unveiling the Host–Parasite Interactions and Therapeutic Target Discovery
Source: Pathogens. 2023 Dec 29;13(1):33. doi: 10.3390/pathogens13010033 (PMC10821451; doi:10.3390/pathogens13010033)
Supplement: Supplementary file 1 [file pathogens-13-00033-s001.zip]

Archive with 1 entries (1 files):
- pathogens-2744782-supplementary.xlsx
