# Supplementary material for: Proteomics Applications in Toxoplasma gondii: Unveiling the Host–Parasite Interactions and Therapeutic Target Discovery
Source: Pathogens. 2023 Dec 29;13(1):33. doi: 10.3390/pathogens13010033 (PMC10821451; doi:10.3390/pathogens13010033)
Supplement: Supplementary file 1 [file pathogens-13-00033-s001.zip › pathogens-2744782-supplementary.xlsx]

## Sheet: Table S1
Table S1. A summary of the proteomics applications in T. gondii.
Protein Group	Functions	Proteomics methods	Sample conditions	Highlights		Reference
Microneme Protein (MIC)	Host cell adhesion and invasion are critical for the efficient invasion and attachment of T. gondii to host cells
		Q Exactive Plus Orbitrap LC-MS/MS and TMT	T. gondii RH strain tachyzoites	In the infected host cells, several secretory proteins were downregulated, while in T. gondii, specific secretory proteins like microneme proteins (MICs) and others were upregulated		[1]
		DIGE and LTQ ion-trap LC-MS/MS	Sulfadiazine-resistant and sensitive T. gondii strains	ROP2A was found to be overexpressed in resistant strains, while enolase 2, IMC1, and MIC2 were more abundant in sensitive strains.		[2]
		iTRAQ and Q Exactive Orbitrap LC-MS/MS	RH strain tachyzoites and Sprague Dawley (SD) rats	Inhibition of eIF-5A leads to reduced expression of adhesion proteins (MIC1 and MIC4), resulting in decreased attachment to host cells, along with lower expression of invasion-related proteins (ROPs and GRAs)		[3]
		2D-DIGE and Voyager DE-STR MALDI-TOF-MS	T. gondii strain 2F	MPP1 is likely a multipass membrane protease of the Rhomboid family responsible for shedding the complex from the parasite surface during invasion		[4]
		iTRAQ and Triple TOF 5600 System LC-MS/MS	T. gondii RH and TgCtwh3 tachyzoites	MIC3 induces TNF-α secretion and macrophage M1 polarization		[5]
		Off-line HPLC fractionation and Q ExactiveTM HF-X LC-MS/MS	T. gondii RH and ME49 strains	Lysine crotonylation and 2-hydroxyisobutyrylation are ubiquitous throughout the T. gondii proteome, regulating critical functions of the modified proteins.		[6]
		2-DE and Autoflex®-04S MALDI-TOF-MS	T.gondii RH strain	Proteomic analysis reveals known microneme proteins (MICs) and identifies novel secretory proteins (e.g., ROP9 and TgSPATR)		[7]
		TMT and Orbitrap Fusion Tribrid LC-MS/MS	T. gondii tachyzoites, parental and modified strains	The role of ASP3 as a maturase for previously described and newly identified secretory proteins is confirmed in vivo and in vitro.		[8]
		SDS-PAGE and Q Exactive Orbitrap LC-MS/MS. LFQ	T. gondii RH strain	MIC7 plays a crucial role in host cell penetration during the initial steps of invasion		[9]
		SILAC, SDS-PAGE, Aand Q Exactive HF LC-MS/MS	T. gondii (MonR-RH) tachyzoites	Proteomic analysis of Monensin-resistant T. gondii reveals actin upregulated and MIC8 downregulated in the resistant strain. Resistance towards monensin is proposed to be acquired in a Toxoplasma gondii model by reduced invasion and egress activities, in addition to increased intracellular replication.		[10]
Rhoptry Proteins (ROP)	Host cell invasion and manipulation
		Q Exactive Plus Orbitrap LC-MS/MS and TMT	T. gondii RH strain tachyzoites	Comparative proteomics between T. gondii tachyzoites and human fibroblasts reveal significant protein expression changes during intracellular infection, particularly involving ROPs, GRAs, metabolic pathways, and immune-related processes		[1]
		DIGE and LTQ ion-trap LC-MS/MS	Sulfadiazine-resistant and sensitive T. gondii strains	ROP2A's increased abundance in resistant strains suggests its potential involvement in drug resistance mechanisms		[2]
		iTRAQ and Q Exactive Orbitrap LC-MS/MS	RH strain tachyzoites and Sprague Dawley (SD) rats	The proto-oncogene eIF-5A indirectly affects T. gondii invasion by regulating the expression of adhesive proteins, ROPs, and GRAs involved in invasion processes		[3]
		Off-line HPLC fractionation and Q ExactiveTM HF-X LC-MS/MS	T. gondii RH and ME49 strains	Lysine modifications on ROP proteins in different T. gondii strains indicate potential roles in phenotypic differences among strains		[6]
		2-DE and Autoflex®-04S MALDI-TOF-MS	T. gondii RH strain	New secretory proteins like ROP9 and Toxoplasma SPATR are detected, expanding our understanding of ROP protein functions		[7]
		SDS-PAGE, Biflex III MALDI-TOF and STAR Pulsar-I LC-MS/MS	Tachyzoites of the RH strain	ROP2 family proteins are synthesized abundantly by tachyzoites and likely contribute to successful host cell invasion		[11]
		SDS-PAGE and LC-ESI-HDMSE	Tachyzoites of the RH strain	ROP2 and GRA2 may contribute to host-pathogen interactions beyond the parasitophorous vacuole		[12]
		Orbitrap Fusion Tribrid LC-MS/MS	Tachyzoites of the RH and ME49 strains	ROP4 and ROP5, can be detected in infected mice urine, suggesting their potential utility for diagnosing toxoplasmosis		[13]
		iTRAQ and Q Exactive Orbitrap LC-MS/MS	Tachyzoites of Type I (RH) and Chinese 1 (PYS)	Phosphoproteomics studies highlight strain-specific phosphorylation patterns in T. gondii strains, potentially linking specific kinases and phosphoproteins like ROPs to strain-specific virulence differences		[14]
		SDS-PAGE and LTQ ion-trap LC-MS/MS	T. gondii tachyzoites of the RH Δhxgprt strain	Palmitoylation of ROP proteins, including more than previously known, appears crucial for T. gondii invasion mechanisms, potentially impacting ROP protein functions		[15]
		iTRAQ and AB Sciex LC-MS/MS	RH (ATCC50838) strain	ROP39 induces host mitochondrial recruitment to the parasitophorous vacuole, implying a role in manipulating host-cell mitochondria and their interaction with T. gondii		[16]
		SDS-PAGE and LTQ ion-trap LC-MS/MS	Tachyzoites of avirulent PK strain	ROP proteins, including ROP4, ROP5, and ROP9, potentially interact with the Hsp90-p23 complex, suggesting their involvement in protein stabilization and functions.		[17]
		SDS-PAGE and LTQ ion-trap LC-MS/MS	T. gondii M4 strain	Proteomics analyses reveal the abundance and localization of various ROP proteins within T. gondii, contributing to different cellular processes like invasion, virulence, and host-pathogen interactions		[18]
		SDS-PAGE and Waters Synapt G1 LC-MS/MS	RH T. gondii strain and the human trophoblast cell line BeWo	ROP16 kinase initiates host cell cycle arrest by targeting UHRF1 through epigenetic mechanisms, contributing to parasite persistence and manipulation of host signaling pathways		[19]
		Q Exactive Orbitrap LC-MS/MS	Pru, Pru Δgra15, or RH strain	GRA15 modulates NF-κB pathway activation, with strain-specific effects involving other ROPs like ROP38 and ROP16		[20]
Surface Antigen (SAG) Proteins	Initial host cell invasion
		Bruker timsTOF Pro LC-MS/MS	T. gondii RH tachyzoites (WT and the four SRS29B KO clones)	Proteins beyond the target SAG1 were differentially expressed, indicating that gene knock-outs can have broader effects on the proteome.		[21]
		Orbitrap Fusion Tribrid LC-MS/MS	Tachyzoites of the RH and ME49 strains	SAG1 and SAG2A have been found in the urine of infected mice that could be useful for diagnosing toxoplasmosis		[13]
		iTRAQ and AB Sciex LC-MS/MS	RH (ATCC50838) strain	The observed differential protein expression such as SAG 1 and GRA proteins between the two strains (KI-1 and RH) suggests that these variations could contribute to differences in the virulence of the two strains		[16]
		SDS-PAGE and Synapt G2-Si HDMSE LC-MS/MS	Tachyzoites of the high virulent strain RH of T. gondii	The proteomic analysis of the pellicle of T. gondii revealed a group of new SRS proteins along with other proteins involved in adhesion, invasion, and immune response.		[22]
		2-DE and ABI 4700 MALDI-MS	Tachyzoites (RH strain) and BALB/c mice	SRS proteins could be potential candidates for vaccine development against toxoplasmosis		[23]
		2D-DIGE and ABI 4800 MALDI-TOF/TOF	T. gondii tachyzoites (Type I-RH, Type II-TgQHO, and ToxoDB 9-TgC7 strains)	Comparative proteomics of different T. gondii genotypes revealed differences in protein abundance, including SAG1, SAG2A, and other proteins involved in biological regulation, metabolic processes, and immune defense.		[24]
		2-DE and Waters Q-TOF LC-MS/MS	Recombinant SAG2A protein (rSAG2A) and BALB/c and C57BL/6 mice	The SAG2A antigen from T. gondii differentially modulated the expression of IL-1β in resistant and susceptible murine macrophages		[25]
Dense Granule Antigens (GRA)	Modulation of host cell processes, immune evasion, and nutrient acquisition
		Q Exactive Plus Orbitrap LC-MS/MS and TMT	T. gondii RH strain tachyzoites	Proteomic changes in both host cells and T. gondii were investigated during intracellular infection. The study revealed alterations in metabolic processes, immune signaling pathways, and the expression of secretory proteins involved in parasite invasion		[1]
		DIGE and LTQ ion-trap LC-MS/MS	Sulfadiazine-resistant and sensitive T. gondii strains	Proteomic analysis of sulfadiazine-resistant and sensitive strains of T. gondii revealed differential expression of various proteins, including ROP2, MIC2, ENO2, IMC1 and GRA7, which are associated with drug resistance and virulence.		[2]
		BioID, TMT and Q Exactive HF-X LC-MS/MS	T. gondii RH tachyzoites	GRA61, GRA62, and GRA63 have been identified and localized at the PVM suggests a complex interplay between the parasite and the host's cellular machinery, potentially indicating novel processes taking place at this interface		[26]
		BirA*, Orbitrap Fusion Lumos LC-MS/MS	Mice and PruΔku80Δhxgprt (Type II, Prugniaud strain) and modified T. gondii strains	Through MAG1-BirA* fusion and CRISPR/Cas9, GRA55 was characterized, revealing its importance for cyst establishment or maintenance in the mouse brain		[27]
		iTRAQ and Q Exactive Orbitrap LC-MS/MS	RH strain tachyzoites and Sprague Dawley (SD) rats	The reduced attachment, combined with lower expression of some rhoptry proteins (ROPs) and dense granule antigens (GRAs) involved in different stages of T. gondii invasion such as ROP4 and GRA3, ultimately reduce the invasion efficiency.		[3]
		SDS-PAGE and LC-ESI-HDMSE	T. gondii RH tachyzoites	GRA proteins, traditionally considered to be secreted exclusively within the parasitophorous vacuole of infected cells, were found to be constitutively excreted/secreted even in extracellular conditions.		[12]
		Orbitrap Fusion Tribrid LC-MS/MS	Tachyzoites of the RH and ME49 strains	The detection of specific T. gondii peptides in urine demonstrats its potential for diagnosing toxoplasmosis non-invasively		[13]
		SDS-PAGE and LTQ ion-trap LC-MS/MS	PruΔku80Δhxgprt or PruΔku80Δcst1 tachyzoites and 8 days bradyzoites	Proteomic analysis of the cyst wall of T. gondii cysts revealed the presence of various known cyst wall proteins, including CST1, BPK1, MCP4, MAG1, GRA2, GRA3, and GRA5.		[28]
		iTRAQ and Q Exactive Orbitrap LC-MS/MS	T. gondii RH tachyzoites	Proteins associated with cytoskeletal networks, intravascular networks, and parasitophorous vacuole membranes were found to be enriched and significantly regulated by phosphorylation		[29]
		SDS-PAGE and Lumos Tribrid Orbitrap LC-MS/MS	RHΔGRA57 and PRUΔGRA57 strains	A heterotrimeric complex of T. gondii proteins (GRA57, GRA70, and GRA71) was identified to enhance the ability of parasites to persist in IFNγ-activated human cells.		[30]
		SILAC and Impact II UHR-QqTOF LC-MS/MS	Mouse and RH Δhxgprt tachyzoites	Various GRA proteins (e.g., GRA16, IST, GRA24, WNG1, WNG2, GRA44, GRA45, GRA46) regulates host-parasite interactions.		[31]
		Co-IP, phosphopeptides enrichment, and Orbitrap Fusion LumosLC-MS/MS	PruΔku80Δhxgprt LDH2-sfGFP bradyzoites	The deletion of TgPPM3C leads to alterations in the phosphorylation status of various secreted vacuolar proteins, particularly affecting the export of specific effector proteins, GRA16 and GRA28.		[32]
		IPs, SDS-PAGE, and Orbitrap Fusion LC-MS/MS	T. gondii RH tachyzoites	GRA44, GRA45, and MYR4 are essential for the translocation of Toxoplasma effector proteins, such as GRA16, into host cells. These GRA proteins interact with MYR1 and are required for upregulating host cell proteins like c-Myc and cyclin E1.		[33]
		BirA*, Q-Exactive LC-MS/MS	T. gondii RH Δhxgprt (type I), Pru Δku80 Δhxgprt (type II), and modified strains	GRA proteins are secreted by the parasite into the parasitophorous vacuole (PV) and can influence various aspects of host cell responses .		[34]
		IPs, SDS-PAGE, and Orbitrap Velos LC-MS/MS	RHΔku80 lacking SFP1 bradyzoites	The role of phosphorylation in two secreted proteins, Strand-Forming Protein 1 (SFP1) and GRA29, both of which have unknown functions		[35]
		Co-IP, BioID, and Orbitrap Fusion Lumos LC-MS/MS	Mouse and PruΔku80Δhxgprt or ME49Δku80Δhxgprt tachyzoites	As a transmembrane dense granule protein, GRA64 interacts with host endosomal sorting complexes required for transport (ESCRT) components. GRA64 is involved in intracystic vesicle formation, and its disruption leads to altered vesicle structures underneath the cyst membrane.		[36]
		SDS-PAGE and LTQ-Orbitrap LC-MS/MS	Mice, T. gondii RH, and Homo sapiens J774	Some GRA proteins target host cell nuclei, alter gene expression, and affect cell cycle progression, contributing to the parasite's survival and replication		[37]
Rhoptry Neck (RON) Proteins	Manipulating host cell signaling pathways, and interacting with host cellular components during invasion
		TMT and Orbitrap Fusion Tribrid LC-MS/MS	T. gondii tachyzoites, parental and modified strains	RONs are substrates of the aspartyl protease ASP3, contributing to the invasion and egress processes of the parasite		[8]
		Pulldown, SDS-PAGE, and 4700 Proteomics Analyzer MALDI-TOF/MS	T. gondii RH strain tachyzoites	The studies provide evidence for a parasite-specific interaction between TgRON4 and the host cell cytoskeleton β-tubulin in T. gondii-infected cells, shedding light on the molecular dynamics during invasion.		[38]
Cytoskeletal Proteins	Facilitating the movement of the parasite and the rearrangement of the host cell's cytoskeleton
		Voyager Elite DE-STR Pro MALD-TOF-MS	Tachyzoites from RH or 76K strains	N-glycosylation is a critical modification influencing the functionality of key proteins involved in the host cell invasion process by T. gondii		[39]
		BioID, and LTQ-Orbitrap LC-MS/MS	T. gondii RH strain	The essential role of the basal complex (BC) in cell division is attributed to BCC4 and MORN1, forming a 'rubber band' to sequester the basal end of the assembling daughter cytoskeleton. BCC1 is assigned to the non-essential final BC constriction step.		[40]
		BioID, and LTQ-Orbitrap LC-MS/MS	Transgenic derivatives of the RH strain	The apical annuli form a pore-like structure in the IMC, potentially facilitating exchange during internal budding, and their protein composition indicates additional functions.		[41]
		SILAC, SDS-PAGE, Aand Q Exactive HF LC-MS/MS	T. gondii MonR-RH tachyzoites	Proteomic analysis of Monensin-resistant T. gondii reveals actin upregulated and MIC8 downregulated in the resistant strain.		[10]
		SDS-PAGE and 3200 Q TRAP hybrid LC-MS/MS	Mice and RH strain tachyzoites	A novel protein, TgArticulin, was identified, showing exclusive association with the cytoskeleton and cortical distribution		[42]
		SDS-PAGE and Q-Exactive HF LC-MS/MS	T. gondii strains (RH, RHΔku80 and derivatives)	BCC7 is characterized to posterior myosin J and myosin C motors and may contribute to the stabilization of IMC plaques and influence the biomechanical properties of the parasite		[43]
		Pulldown, SDS-PAGE, and Orbitrap Fusion Lumos LC-MS/MS	T. gondii tachyzoites	Nine new basal complex components (BCCs) were identified and positioned. One BCC plays a critical role in basal complex constriction and gliding motility, interacting with the class VI myosin heavy chain J (MyoJ). Additionally, four other BCCs, including a phosphatase and a guanylate-binding protein, are involved in intravacuolar parasite connection formation and maintenance, contributing to rose…		[44]
		iTRAQ and Q Exactive Orbitrap LC-MS/MS	T. gondii RH strain tachyzoites	A total of 665 phosphoproteins were identified, with significantly regulated phosphoproteins revealing insights into the modulation of host cell processes by T. gondii.		[29]
		SDS-PAGE and Thermo Q-Exactive LC-MS/MS	RHΔku80ΔHXGPRT tachyzoites	The palmitoylation of TgMLC1 occurs at two N-terminal cysteine residues, C8 and C11. However, mutations that prevent the palmitoylation of TgMLC1 and thus abolish its binding to TgGAP45 do not significantly affect the ability of the parasite to initiate or sustain the movement.		[45]
		SDS-PAGE and ABSciex MALDI-TOF 4800 Plus	T. gondii RH wild-type (WT), RHΔku80Δgra8 (Δgra8), and RHΔku80Δgra4 strains tachyzoites	The presence of dense granule protein 8 (TgGRA8I) as a component of the sub-pellicular cytoskeleton highlights its significance in the parasite's invasion capabilities		[46]
Bradyzoite-Specific Proteins	Parasite persistence
		IPs and Q Exactive LC-MS/MS	T. gondii tachyzoites [strains: RHΔhxgprt, RHΔhxgprtΔku80, RHΔhxgprtΔprmt1 (PRMT1KO), RHΔhxgprtΔprmt1::PRMT1RFP (PRMT1COMP)]	Highlight the importance of MMA and PRMT1 in arginine methylation, potentially regulating a wide range of processes in T. gondii, such as RNA biology and transcription		[47]
		IPs, SDS-PAGE and Orbitrap Velos LC-MS/MS	T. gondii tachyzoites (RHΔku80Δhxgprt or PruΔku80Δhxgprt)	Disruption of protein phosphatase 2A (PP2A) subunits leads to increased starch accumulation and blocked tachyzoite-to-bradyzoite differentiation, emphasizing the role of this pathway in regulating the metabolic shift during stage conversion		[48]
		SDS-PAGE and Thermo Q-Exactive LC-MS/MS	T. gondii RH TATi RHΔKu80 tachyzoites	Two organelles of endosymbiotic origin (plastidic and mitochondrial) contribute differently to iron-sulfur cluster synthesis in T. gondii. Disruption of these pathways leads to distinct outcomes: impairment of the plastidic pathway results in organelle loss and parasite death, while mitochondrial pathway disruption triggers differentiation into a stress-resistant stage.		[49]
		IPs, and Orbitrap Velos LC-MS/MS	RHΔhxgprtΔku80, RHΔhxgprtΔku80:AP2IX-4HA, RH and ME49	The transcription factor AP2XII-2 plays a role in maintaining the growth rate of replicating parasites, influencing the formation of dormant cysts.		[50]
		Fusion Lumos LC-MS/MS	Mouse and T. gondii ME49 strain bradyzoites	The transcript for sporoAMA1, a sporozoite-specific protein, exhibited a significant upregulation in late chronic infection compared to early chronic infection. This stage-specific isoform expression suggests potential variations in sporoAMA1 function during different stages of the parasite's life cycle		[51]
Cyst Wall/Sporozoite-specific (CST) Proteins	Cyst wall of the parasite's tissue-cyst stage
		BioID and LTQ Orbitrap Velos LC-MS/MS	Pru Δku80 Δhxgprt bradyzoites	Novel cyst wall proteins were identified, and their interactions were characterized, expanding the understanding of cyst wall formation		[52]
		IPs, SDS-PAGE and LTQ-Orbitrap LC-MS/MS	PruΔku80Δhxgprt and PruΔku80Δcst1 cysts	This study not only confirmed the presence of known cyst wall proteins but also identified previously uncharacterized dense granule proteins (GRAs) and hypothetical proteins associated with the cyst wall. The results highlight the role of these proteins in host-parasite interactions and their potential relevance to the transmission and reactivation of Toxoplasma		[28]
		SDS-PAGE and AB Sciex 4800 MALDI-TOF-TOF	T. gondii type II strains ME49 or PruΔku80 bradyzoites	The study indicates that CST1 is critical for the integrity and persistence of bradyzoite forms within the cyst wall		[53]
Inner Membrane Complex (IMC) proteins	Host cell invasion
		BioID and Orbitrap Fusion Lumos LC-MS/MS	T. gondii RHΔhxgprt	Deletion of IMC29 led to growth defects and loss of virulence. The localization and function of IMC29 were determined, and novel IMC proteins enriched in daughter buds were identified, expanding the knowledge of the daughter IMC proteome and uncovering new subregions of the IMC		[54]
		Y2H, co_IP, and LC-MS/MS	T. gondii RHΔhxgprt and Δku80Δhxgprt	Through protein-protein interaction assays, IMC10 was identified as an interactor with LMF1. Knockdown of IMC10 affected mitochondrial morphology and distribution to daughter cells during division, suggesting that IMC10 and LMF1 define a membrane tether between the mitochondrion and the IMC		[55]
		BioID and Q Exactive LC-MS/MS	T. gondii RH and derived strains tachyzoites	Through hyperLOPIT analysis of mechanically disrupted cells dispersed on density gradients, 63 proteins were confidently assigned to the apical protein clusters (apical 1 and apical 2) that are specific to the conoid structures, including associated elements like APRs and the "apical cap" of the IMC		[56]
Metabolic Enzymes	Parasite's survival and replication
Antioxidant Enzymes	Counteracting oxidative stress generated by the host's immune response
		2-DE and ABI 4700 MALDI-MS	Tachyzoites (RH strain) and BALB/c mice	Mass spectrometry analysis identified several immunogenic proteins within STAg, including peroxiredoxin, which might have potential as vaccine candidates for toxoplasmosis		[23]
		2-DE, Voyager-DE Pro MALSI-TOF-MS and QStar Pulsar LC-MS/MS	T. gondii RH strain	The study identified potential proparasite response proteins, including those involved in apoptosis regulation and glycolytic enzymes. Additionally, prohost proteins were found, such as AKR1B1, which safeguards cells, and hnRNP K, which inhibits immune response gene activation		[57]
		BioID, Y2H, and mass spectrometry	T. gondii RHΔku80	TgURM1, a ubiquitin-like protein, is involved in the oxidative stress response of T. gondii, and its urmylation is induced by oxidative stress		[58]
Energy Production and Glycolysis	Parasite energy production
		Off-line HPLC fractionation and Q ExactiveTM HF-X LC-MS/MS	T. gondii RH and ME49 strains	Several enzymes involved in energy processes, such as hexokinase, 6-phosphofructokinase, and pyruvate kinase were differentially modified		[6]
		Orbitrap Lumos LC-MS/MS	T. gondii ME49 and RH strains	The mechanism of action of amino-artemisinin derivatives in T. gondii involves unique aspects compared to Plasmodium, and it includes significant alterations in the proteome, reactive oxygen species (ROS) scavenging proteins, and enhanced ROS formation, potentially affecting energy production and cellular processes such as glycolysis.		[59]
		BioID, APEX, SDS-PAGE, and Q-Exactive LC-MS/MS	T. gondii RH∆hxgprt strain	Approximately 400 mitochondrial proteins have been identified, indicating a diverse set of proteins associated with this organelle. TgApiCox25 is highlighted as an important component of the cytochrome c oxidase (COX) complex. Numerous other apicomplexan-specific components of COX have been identified. This indicates that the COX complex in apicomplexans, and likely their mitochondria in general,…		[60]
Krebs cycle	Generating energy and providing essential metabolites for the parasite's survival and growth
		Off-line HPLC fractionation and Q ExactiveTM HF-X LC-MS/MS	T. gondii RH and ME49 strains	Seven enzymes involved in the citrate cycle displayed differential crotonylation and 2-hydroxyisobutyrylation. Key regulatory enzymes, such as citrate synthase and isocitrate dehydrogenase, were among those modified. These modifications could influence the regulation of the citrate cycle, a crucial pathway for energy generation.		[6]
		iTRAQ, SCX fractionation and Q Exactive LC-MS/MS	Oocysts of the virulent PYS and less virulent Prugniuad (PRU) strains	The analyses revealed a large number of differentially expressed proteins (DEPs) enriched in various metabolic processes. Identified proteins such as Glucose-6-phosphate 1-dehydrogenase and Citrate synthase as top hubs in the protein interaction network.		[24]
		Q Exactive LC-MS/MS	T. gondii tachyzoites	Disrupting of Tmem14c increased dihydroartemisinin (DHA) susceptibility. It highlights the significance of mitochondrial processes in the response to artemisinin.		[61]
		iTRAQ coupled with 2D LC–MS/MS	T. gondii oocysts during sporulation	Notably, ATP-citrate lyase (ACL), GMP synthase, IMP dehydrogenase (IMPDH), poly (ADP-ribose) glycohydrolase (PARG), and bifunctional dihydrofolate reductase-thymidylate synthase (DHFR-TS) were identified as the top hubs. These proteins are associated with various metabolic processes, including the TCA cycle.		[62]
Fatty acid metabolism	Breakdown, synthesis, and regulation of fatty acids within cells
		iTRAQ, SCX fractionation and Triple TOF 5600 System LC-MS/MSS	T.gondii PYS strain tachyzoites and mice	T. gondii appears to hijack the host PPAR signaling pathway to downregulate the metabolism of fatty acids, lipids, and energy in the liver.		[63]
		SCX fractionation and Q-Exactive Plus LC-MS/MS	T. gondii RH egressed parasites	The loss of ACL/ACS results in a halt in fatty acid elongation. These changes likely reflect the cellular response to the altered acetyl-CoA pools and disrupted fatty acid metabolism.		[64]
Gluconeogenesis	Synthesis of glucose from non-carbohydrate precursors
		High pH reverse-phase HPLC fractionation, IPs and Q-Exactive Plus LC-MS/MS	T. gondii RH strain tachyzoites	A comprehensive analysis identified 12,152 lysine crotonylation (Kcr) sites, which were associated with various metabolic pathways, including carbon metabolism, pyrimidine metabolism, glycolysis, gluconeogenesis, and proteasome, distributed over 2,719 crotonylated proteins in Toxoplasma gondii.		[65]
		2D-DIGE and ABI 4800 MALDI-TOF/TOF	T. gondii Type I-RH, Type II-TgQHO, and ToxoDB 9-TgC7 strains tachyzoites	The study iidentified proteins involved in key biological processes and metabolic pathways, including the glycolytic/gluconeogenesis pathway.		[24]
		IPs and Q-Exactive Plus LC-MS/MS	T. gondii RH strain tachyzoites	A comprehensive analysis identified 1078 lysine 2-hydroxyisobutyrylation (Khib) modification sites across 400 proteins, which are associated with various biological processes including ribosome function, glycolysis/gluconeogenesis, and central carbon metabolism.		[66]
Pentose phosphate pathway	Generates nicotinamide adenine dinucleotide phosphate (NADPH)
		Bruker timsTOF Pro LC-MS/MS	T. gondii RHΔku80 and DiCre strains tachyzoites	The study involved disrupting enzymes related to the pentose phosphate pathway (PPP) and revealed that some of them are dispensable, indicating metabolic plasticity in T. gondii. Additionally, specific enzymes like glucose-6-phosphate dehydrogenase 2 (TgG6PDH2), 6-phosphogluconate dehydrogenase 2 (Tg6PGDH2), and ribulose-5-phosphate isomerase (TgRPI) play crucial roles in defense against oxidativ…		[67]
Amino acid metabolism	Protein synthesis and various metabolic processes
		SDS-PAGE and Thermo LTQ-XL linear ion trap LC-MS/MS	T. gondii VEG strain oocysts (type III)	The analysis revealed 154 putative oocyst/sporozoite-specific proteins, suggesting stage-specific adaptations to the nutrient-poor and stressing extracellular environment. Specifically, oocysts showed a greater capability for de novo amino acid biosynthesis and were well-equipped to fuel the Krebs cycle with acetyl-CoA generated through fatty acid β-oxidation and the degradation of branched amino…		[68]
		High pH reverse phase fractionation and AB Sciex Triple TOP 5600 LC-MS/MS	T. gondii RHΔhxgprt strain	Using a biosensor strain, the study shows TgApiAT1 expression variation in different host organs, indicating the parasite's ability to adjust arginine uptake to diverse nutrient environments in vivo.		[69]
Phosphatases	Catalyze the removal of phosphate groups from target proteins, counteracting the actions of kinases
		IPs, SDS-PAGE, and Orbitrap Velos LC-MS/MS	RHΔku80 lacking SFP1 bradyzoites	Secreted proteins, such as strand-forming protein 1 (SFP1) and GRA29, undergo phosphorylation and exhibit changes in localization during acute and chronic stages of infection. Phosphorylation of an unstructured region at the C-termini of these proteins negatively regulates the formation of stranded structures in the parasitophorous vacuole (PV)		[35]
		SDS-PAGE and AB Q-star Pulsar LC-MS/MS	T. gondii RH strain tachyzoites	Phosphorylation of secreted proteins in the rhoptries, specialized secretory organelles, is essential for host-parasite interactions. Rhoptry proteins released during invasion are often involved in mediating the interaction between the host cell and the parasite, and the phosphorylation of these proteins likely plays a role in these interactions.		[70]
		IPs, SDS-PAGE and Orbitrap Velos LC-MS/MS	T. gondii tachyzoites (RHΔku80Δhxgprt or PruΔku80Δhxgprt)	Protein phosphatase 2A (PP2A) holoenzyme is a crucial regulator of starch metabolism and bradyzoite differentiation in T. gondii. PP2A plays a role in dephosphorylating calcium-dependent protein kinase 2 (CDPK2) at a specific site, contributing to the regulation of amylopectin metabolism and the tachyzoite-to-bradyzoite differentiation process		[48]
Synaptic proteins	Influence host neuronal function and potentially modulate synaptic activity
		iTRAQ, SCX fractionation and Orbitrap Fusion	T. gondii ME49 strain cysts	Chronic Toxoplasma infection leads to distinct alterations in the composition of synaptic proteins. The synaptosomal protein composition comparison revealed significant changes upon infection, including downregulation of key synaptic proteins such as EAAT2, Shank3, AMPA receptor, and NMDA receptor subunits.		[71]
T. gondii IntraNuclear Shuttle Protein (TgIST)	Facilitating the movement of certain proteins into and out of the nucleus
		SDS-PAGE and LTQ-Orbitrap Velos Pro LC-MS/MS	RHΔku80, PruΔku80, and 76K-GFP-LUC. HFF primary cells, RAW264.7, 2fTGH(STAT1+/+), and U3A	TgIST is a key virulence factor secreted by intracellular T. gondii parasites. It traffics to the host cell nucleus, where it inhibits STAT1-dependent proinflammatory gene expression. This action dampens the host's immune response, particularly IFN-γ-mediated host defenses. By interfering with the transcription of IFN-γ–stimulated genes, TgIST allows the parasite to evade the host's innate immune…		[72]
Ca2+-responsive proteins	Translating Ca2+ signals into specific cellular responses
		TMT, TiO2 Phosphopeptide Enrichment, high pH reverse phase fractionation, and Exploris 480 Orbitrap LC-MS/MS	T. gondii RH strain tachyzoites	The identified phosphoregulation patterns, triggered by PKG activation and Ca2+ release, correlate with known physiological shifts, emphasizing specific proteins integral to these pathways. Beyond anticipated candidates like parasite Ca2+-dependent protein kinases, thermal profiling uncovers unexpected crucial proteins, including the relocalized protein phosphatase 1 (PP1). Conditional depletion …		[73]
		co_IP, SDS-PAGE and Thermo Q-Exactive plus LC-MS/MS	T. gondii RHΔhxgprt strain	CDPKs play a role in regulating histone variants and gene expression in T. gondii. Histone variant H2B.Z acetylation, regulated by CDPKs, is necessary for the maintenance of the parasite's biological fitness.		[74]
		TMT, TiO2 Phosphopeptide Enrichment, high pH reverse phase fractionation, and Exploris 480 Orbitrap LC-MS/MS	T. gondii RH strain tachyzoites	The study pinpoints 163 proteins phosphorylated by CDPK1, showcasing novel targets with diverse functions in signaling, gene expression, trafficking, metabolism, and ion homeostasis. Notably, a potential HOOK activating adaptor is identified as a CDPK1 target, unveiling partial conservation of the FHF complex in T. gondii. This complex, comprising HOOK, an FTS homolog, and two parasite-specific p…		[75]
		IP, SDS-PAGE and LTQ- Orbitrap Velos LC-MS/MS	T. gondii RHΔhxgprt or RHΔku80 strains tachyzoites	CDPKs, such as CDPK2, have been identified as key regulators of carbohydrate metabolism, specifically amylopectin turnover. CDPK2 deficiency leads to hyperaccumulation of amylopectin, which influences parasite development, morphology, and cyst formation.		[76]
		TMT, TiO2 Phosphopeptide Enrichment, high pH reverse phase fractionation, and Orbitrap Fusion Lumos LC-MS/MS	T. gondii RHΔhxgprt or RHΔku80 strains tachyzoites	CDPKs have been found to be linked to cyclic nucleotide and lipid signaling pathways, establishing positive feedback loops that enhance signaling during parasite egress. These loops allow the parasite to respond more rapidly to egress-inducing stimuli.		[77]
		TMT, TiO2 Phosphopeptide Enrichment, reverse phase fractionation, and Orbitrap Fusion Lumos LC-MS/MS	T. gondii TgCDPK7-iKD tachyzoites	CDPKs, such as TgCDPK7, regulate vesicular trafficking and phospholipid synthesis in T. gondii. TgCDPK7 is implicated in controlling the intracellular development of the parasite by phosphorylating targets involved in protein trafficking and lipid metabolism.		[78]
		SDS-PAGE and LTQ XL LC-MS/MS	T. gondii RH strain tachyzoites	The elevated intracellular calcium levels triggered by compound 130038 lead to the calcium-dependent phosphorylation of TgMyoA. Mutations at these phosphorylation sites alter the parasite's response to the compound, suggesting that phosphorylation is essential for the compound's effects on motility and invasion		[79]
Rhomboid Proteases	Release of extracellular domains from the membrane and impact various signaling pathways
		SILAC, SDS-PAGE, and LTQ Orbitrap LC-MS/MS	TgAMA1 conditional knockdown (KDi) parasites	The interaction between the apical membrane antigen 1 (TgAMA1) and its ligand TgRON2 at the moving junction, a structure formed during invasion, protects TgAMA1 from cleavage by rhomboid proteases. This interaction reduces the susceptibility of TgAMA1 to proteolytic cleavage and contributes to efficient host cell invasion.		[80]
Heat shock proteins (HSP)	Maintenance of survival, growth, and adaptation of T. gondii within its host environment
		co_IP, SDS-PAGE and Thermo Q-Exactive plus LC-MS/MS	RH∆HXGPRT and transfected lines of T. gondii tachyzoites	The study explores the interactome of the HSP40 chaperone Tgj1 in T. gondii. It identifies potential biological pathways involving Tgj1, including translation, protein folding, invasion/pathogenesis, and energy metabolism. The study also suggests specific functions of Tgj1 in addition to its role in the Hsp70/Hsp90 cycle.		[81]
		SDS-PAGE and LTQ ion-trap LC-MS/MS	Tachyzoites of avirulent PK strain	The study identifies and characterizes the Hsp90 co-chaperone p23 of T. gondii. It describes the secondary structure, subcellular localization, and interactions of p23. Co-immunoprecipitation experiments revealed two different types of Hsp90 complexes: one containing Hip-Hsp70-Hsp90 and another containing p23-Hsp90. These findings highlight the dynamics of the Hsp90 chaperone machinery and its im…		[17]
		2D-DIGE and ABI 4800 MALDI-TOF/TOF	T. gondii Type I-RH, Type II-TgQHO, and ToxoDB 9-TgC7 strains tachyzoites	The study identified differentially abundant proteins among different genotypes, including Hsp70, among others. The findings provide insights into the phenotypic differences among T. gondii genotypes and their potential implications for controlling toxoplasmosis.		[24]
		Serial lectin affinity chromatography (SLAC), SDS-PAGE, and Thermo LTQ LC-MS/MS	T. gondii RH strain tachyzoites	The study analyzed the glycoproteome of T. gondii, identifying several proteins including heat shock proteins (HSPs). This analysis contributes to understanding the role of glycosylation in invasion and other processes, potentially improving drug therapy and identifying vaccine candidates.		[82]
References
1.	Sun H, Li J, Wang L, Yin K, Xu C, Liu G, Xiao T, Huang B, Wei Q, Gong M et al: Comparative Proteomics Analysis for Elucidating the Interaction Between Host Cells and Toxoplasma gondii. Frontiers in cellular and infection microbiology 2021, 11:643001.
2.	Doliwa C, Xia D, Escotte-Binet S, Newsham EL, Sanya JS, Aubert D, Randle N, Wastling JM, Villena I: Identification of differentially expressed proteins in sulfadiazine resistant and sensitive strains of Toxoplasma gondii using difference-gel electrophoresis (DIGE). Int J Parasitol Drugs Drug Resist 2013, 3:35-44.
3.	Liu X, Li C, Li X, Ehsan M, Lu M, Li K, Xu L, Yan R, Song X, Li X: Proteomics analysis reveals that the proto-oncogene eIF-5A indirectly influences the growth, invasion and replication of Toxoplasma gondii tachyzoite. Parasit Vectors 2021, 14(1):283.
4.	Zhou XW, Blackman MJ, Howell SA, Carruthers VB: Proteomic analysis of cleavage events reveals a dynamic two-step mechanism for proteolysis of a key parasite adhesive complex. Molecular & cellular proteomics : MCP 2004, 3(6):565-576.
5.	Qiu J, Wang L, Zhang R, Ge K, Guo H, Liu X, Liu J, Kong D, Wang Y: Identification of a TNF-alpha inducer MIC3 originating from the microneme of non-cystogenic, virulent Toxoplasma gondii. Scientific reports 2016, 6:39407.
6.	Yin D, Jiang N, Zhang Y, Wang D, Sang X, Feng Y, Chen R, Wang X, Yang N, Chen Q: Global Lysine Crotonylation and 2-Hydroxyisobutyrylation in Phenotypically Different Toxoplasma gondii Parasites. Molecular & cellular proteomics : MCP 2019, 18(11):2207-2224.
7.	Kawase O, Nishikawa Y, Bannai H, Zhang H, Zhang G, Jin S, Lee EG, Xuan X: Proteomic analysis of calcium-dependent secretion in Toxoplasma gondii. Proteomics 2007, 7(20):3718-3725.
8.	Dogga SK, Mukherjee B, Jacot D, Kockmann T, Molino L, Hammoudi PM, Hartkoorn RC, Hehl AB, Soldati-Favre D: A druggable secretory protein maturase of Toxoplasma essential for invasion and egress. eLife 2017, 6.
9.	Broncel M, Dominicus C, Vigetti L, Nofal SD, Bartlett EJ, Touquet B, Hunt A, Wallbank BA, Federico S, Matthews S et al: Profiling of myristoylation in Toxoplasma gondii reveals an N-myristoylated protein important for host cell penetration. eLife 2020, 9.
10.	Thabet A, Schmidt J, Baumann S, Honscha W, M VONB, Daugschies A, Bangoura B: Resistance towards monensin is proposed to be acquired in a Toxoplasma gondii model by reduced invasion and egress activities, in addition to increased intracellular replication. Parasitology 2018, 145(3):313-325.
11.	El Hajj H, Demey E, Poncet J, Lebrun M, Wu B, Galeotti N, Fourmaux MN, Mercereau-Puijalon O, Vial H, Labesse G et al: The ROP2 family of Toxoplasma gondii rhoptry proteins: proteomic and genomic characterization and molecular modeling. Proteomics 2006, 6(21):5773-5784.
12.	Ramirez-Flores CJ, Cruz-Miron R, Mondragon-Castelan ME, Gonzalez-Pozos S, Rios-Castro E, Mondragon-Flores R: Proteomic and structural characterization of self-assembled vesicles from excretion/secretion products of Toxoplasma gondii. J Proteomics 2019, 208:103490.
13.	Steinberg HE, Russo P, Angulo N, Ynocente R, Montoya C, Diestra A, Ferradas C, Schiaffino F, Florentini E, Jimenez J et al: Toward detection of toxoplasmosis from urine in mice using hydro-gel nanoparticles concentration and parallel reaction monitoring mass spectrometry. Nanomedicine 2018, 14(2):461-469.
14.	Wang ZX, Zhou CX, Calderon-Mantilla G, Petsalaki E, He JJ, Song HY, Elsheikha HM, Zhu XQ: iTRAQ-Based Global Phosphoproteomics Reveals Novel Molecular Differences Between Toxoplasma gondii Strains of Different Genotypes. Frontiers in cellular and infection microbiology 2019, 9:307.
15.	Caballero MC, Alonso AM, Deng B, Attias M, de Souza W, Corvi MM: Identification of new palmitoylated proteins in Toxoplasma gondii. Biochim Biophys Acta 2016, 1864(4):400-408.
16.	Fukumoto J, Sakura T, Matsubara R, Tahara M, Matsuzaki M, Nagamune K: Rhoptry kinase protein 39 (ROP39) is a novel factor that recruits host mitochondria to the parasitophorous vacuole of Toxoplasma gondii. Biol Open 2021, 10(9).
17.	Echeverria PC, Figueras MJ, Vogler M, Kriehuber T, de Miguel N, Deng B, Dalmasso MC, Matthews DE, Matrajt M, Haslbeck M et al: The Hsp90 co-chaperone p23 of Toxoplasma gondii: Identification, functional analysis and dynamic interactome determination. Molecular and biochemical parasitology 2010, 172(2):129-140.
18.	Fritz HM, Bowyer PW, Bogyo M, Conrad PA, Boothroyd JC: Proteomic analysis of fractionated Toxoplasma oocysts reveals clues to their environmental resistance. PloS one 2012, 7(1):e29955.
19.	Sabou M, Doderer-Lang C, Leyer C, Konjic A, Kubina S, Lennon S, Rohr O, Viville S, Cianferani S, Candolfi E et al: Toxoplasma gondii ROP16 kinase silences the cyclin B1 gene promoter by hijacking host cell UHRF1-dependent epigenetic pathways. Cellular and molecular life sciences : CMLS 2020, 77(11):2141-2156.
20.	Sangare LO, Yang N, Konstantinou EK, Lu D, Mukhopadhyay D, Young LH, Saeij JPJ: Toxoplasma GRA15 Activates the NF-kappaB Pathway through Interactions with TNF Receptor-Associated Factors. mBio 2019, 10(4).
21.	Hanggeli KPA, Hemphill A, Muller N, Heller M, Uldry AC, Braga-Lagache S, Muller J, Boubaker G: Comparative Proteomic Analysis of Toxoplasma gondii RH Wild-Type and Four SRS29B (SAG1) Knock-Out Clones Reveals Significant Differences between Individual Strains. International journal of molecular sciences 2023, 24(13).
22.	Cruz-Miron R, Ramirez-Flores CJ, Lagunas-Cortes N, Mondragon-Castelan M, Rios-Castro E, Gonzalez-Pozos S, Aguirre-Garcia MM, Mondragon-Flores R: Proteomic characterization of the pellicle of Toxoplasma gondii. J Proteomics 2021, 237:104146.
23.	Ma GY, Zhang JZ, Yin GR, Zhang JH, Meng XL, Zhao F: Toxoplasma gondii: proteomic analysis of antigenicity of soluble tachyzoite antigen. Experimental parasitology 2009, 122(1):41-46.
24.	Zhou DH, Zhao FR, Nisbet AJ, Xu MJ, Song HQ, Lin RQ, Huang SY, Zhu XQ: Comparative proteomic analysis of different Toxoplasma gondii genotypes by two-dimensional fluorescence difference gel electrophoresis combined with mass spectrometry. Electrophoresis 2014, 35(4):533-545.
25.	Leal-Sena JA, Dos Santos JL, Dos Santos TAR, de Andrade EM, de Oliveira Mendes TA, Santana JO, Mineo TWP, Mineo JR, da Cunha-Junior JP, Pirovani CP: Toxoplasma gondii antigen SAG2A differentially modulates IL-1beta expression in resistant and susceptible murine peritoneal cells. Applied microbiology and biotechnology 2018, 102(5):2235-2249.
26.	Cygan AM, Jean Beltran PM, Mendoza AG, Branon TC, Ting AY, Carr SA, Boothroyd JC: Proximity-Labeling Reveals Novel Host and Parasite Proteins at the Toxoplasma Parasitophorous Vacuole Membrane. mBio 2021, 12(6):e0026021.
27.	Nadipuram SM, Thind AC, Rayatpisheh S, Wohlschlegel JA, Bradley PJ: Proximity biotinylation reveals novel secreted dense granule proteins of Toxoplasma gondii bradyzoites. PloS one 2020, 15(5):e0232552.
28.	Tu V, Mayoral J, Sugi T, Tomita T, Han B, Ma YF, Weiss LM: Enrichment and Proteomic Characterization of the Cyst Wall from In Vitro Toxoplasma gondii Cysts. mBio 2019, 10(2).
29.	He C, Xu MZ, Pan S, Wang H, Peng HJ, Liu ZZ: iTRAQ-Based Phosphoproteomic Analysis of Toxoplasma gondii Tachyzoites Provides Insight Into the Role of Phosphorylation for its Invasion and Egress. Frontiers in cellular and infection microbiology 2020, 10:586466.
30.	Lockyer EJ, Torelli F, Butterworth S, Song OR, Howell S, Weston A, East P, Treeck M: A heterotrimeric complex of Toxoplasma proteins promotes parasite survival in interferon gamma-stimulated human cells. PLoS biology 2023, 21(7):e3002202.
31.	Coffey MJ, Dagley LF, Seizova S, Kapp EA, Infusini G, Roos DS, Boddey JA, Webb AI, Tonkin CJ: Aspartyl Protease 5 Matures Dense Granule Proteins That Reside at the Host-Parasite Interface in Toxoplasma gondii. mBio 2018, 9(5).
32.	Mayoral J, Tomita T, Tu V, Aguilan JT, Sidoli S, Weiss LM: Toxoplasma gondii PPM3C, a secreted protein phosphatase, affects parasitophorous vacuole effector export. PLoS pathogens 2020, 16(12):e1008771.
33.	Cygan AM, Theisen TC, Mendoza AG, Marino ND, Panas MW, Boothroyd JC: Coimmunoprecipitation with MYR1 Identifies Three Additional Proteins within the Toxoplasma gondii Parasitophorous Vacuole Required for Translocation of Dense Granule Effectors into Host Cells. mSphere 2020, 5(1).
34.	Nadipuram SM, Kim EW, Vashisht AA, Lin AH, Bell HN, Coppens I, Wohlschlegel JA, Bradley PJ: In Vivo Biotinylation of the Toxoplasma Parasitophorous Vacuole Reveals Novel Dense Granule Proteins Important for Parasite Growth and Pathogenesis. mBio 2016, 7(4).
35.	Young JC, Broncel M, Teague H, Russell MRG, McGovern OL, Renshaw M, Frith D, Snijders AP, Collinson L, Carruthers VB et al: Phosphorylation of Toxoplasma gondii Secreted Proteins during Acute and Chronic Stages of Infection. mSphere 2020, 5(5).
36.	Mayoral J, Guevara RB, Rivera-Cuevas Y, Tu V, Tomita T, Romano JD, Gunther-Cummins L, Sidoli S, Coppens I, Carruthers VB et al: Dense Granule Protein GRA64 Interacts with Host Cell ESCRT Proteins during Toxoplasma gondii Infection. mBio 2022, 13(4):e0144222.
37.	Bougdour A, Durandau E, Brenier-Pinchart MP, Ortet P, Barakat M, Kieffer S, Curt-Varesano A, Curt-Bertini RL, Bastien O, Coute Y et al: Host cell subversion by Toxoplasma GRA16, an exported dense granule protein that targets the host cell nucleus and alters gene expression. Cell host & microbe 2013, 13(4):489-500.
38.	Takemae H, Sugi T, Kobayashi K, Gong H, Ishiwa A, Recuenco FC, Murakoshi F, Iwanaga T, Inomata A, Horimoto T et al: Characterization of the interaction between Toxoplasma gondii rhoptry neck protein 4 and host cellular beta-tubulin. Scientific reports 2013, 3:3199.
39.	Fauquenoy S, Morelle W, Hovasse A, Bednarczyk A, Slomianny C, Schaeffer C, Van Dorsselaer A, Tomavo S: Proteomics and glycomics analyses of N-glycosylated structures involved in Toxoplasma gondii--host cell interactions. Molecular & cellular proteomics : MCP 2008, 7(5):891-910.
40.	Engelberg K, Bechtel T, Michaud C, Weerapana E, Gubbels MJ: Proteomic characterization of the Toxoplasma gondii cytokinesis machinery portrays an expanded hierarchy of its assembly and function. Nature communications 2022, 13(1):4644.
41.	Engelberg K, Chen CT, Bechtel T, Sanchez Guzman V, Drozda AA, Chavan S, Weerapana E, Gubbels MJ: The apical annuli of Toxoplasma gondii are composed of coiled-coil and signalling proteins embedded in the inner membrane complex sutures. Cellular microbiology 2020, 22(1):e13112.
42.	Gomez de Leon CT, Diaz Martin RD, Mendoza Hernandez G, Gonzalez Pozos S, Ambrosio JR, Mondragon Flores R: Proteomic characterization of the subpellicular cytoskeleton of Toxoplasma gondii tachyzoites. J Proteomics 2014, 111:86-99.
43.	Vigetti L, Laboure T, Roumegous C, Cannella D, Touquet B, Mayer C, Coute Y, Frenal K, Tardieux I, Renesto P: The BCC7 Protein Contributes to the Toxoplasma Basal Pole by Interfacing between the MyoC Motor and the IMC Membrane Network. International journal of molecular sciences 2022, 23(11).
44.	Roumegous C, Abou Hammoud A, Fuster D, Dupuy JW, Blancard C, Salin B, Robinson DR, Renesto P, Tardieux I, Frenal K: Identification of new components of the basal pole of Toxoplasma gondii provides novel insights into its molecular organization and functions. Frontiers in cellular and infection microbiology 2022, 12:1010038.
45.	Rompikuntal PK, Kent RS, Foe IT, Deng B, Bogyo M, Ward GE: Blocking Palmitoylation of Toxoplasma gondii Myosin Light Chain 1 Disrupts Glideosome Composition but Has Little Impact on Parasite Motility. mSphere 2021, 6(3).
46.	Diaz-Martin RD, Mercier C, Gomez de Leon CT, Gonzalez RM, Pozos SG, Rios-Castro E, Garcia RA, Fox BA, Bzik DJ, Flores RM: The dense granule protein 8 (GRA8) is a component of the sub-pellicular cytoskeleton in Toxoplasma gondii. Parasitol Res 2019, 118(6):1899-1918.
47.	Yakubu RR, Silmon de Monerri NC, Nieves E, Kim K, Weiss LM: Comparative Monomethylarginine Proteomics Suggests that Protein Arginine Methyltransferase 1 (PRMT1) is a Significant Contributor to Arginine Monomethylation in Toxoplasma gondii. Molecular & cellular proteomics : MCP 2017, 16(4):567-580.
48.	Wang JL, Li TT, Elsheikha HM, Liang QL, Zhang ZW, Wang M, Sibley LD, Zhu XQ: The protein phosphatase 2A holoenzyme is a key regulator of starch metabolism and bradyzoite differentiation in Toxoplasma gondii. Nature communications 2022, 13(1):7560.
49.	Pamukcu S, Cerutti A, Bordat Y, Hem S, Rofidal V, Besteiro S: Differential contribution of two organelles of endosymbiotic origin to iron-sulfur cluster synthesis and overall fitness in Toxoplasma. PLoS pathogens 2021, 17(11):e1010096.
50.	Srivastava S, White MW, Sullivan WJ, Jr.: Toxoplasma gondii AP2XII-2 Contributes to Proper Progression through S-Phase of the Cell Cycle. mSphere 2020, 5(5).
51.	Garfoot AL, Wilson GM, Coon JJ, Knoll LJ: Proteomic and transcriptomic analyses of early and late-chronic Toxoplasma gondii infection shows novel and stage specific transcripts. BMC genomics 2019, 20(1):859.
52.	Tu V, Tomita T, Sugi T, Mayoral J, Han B, Yakubu RR, Williams T, Horta A, Ma Y, Weiss LM: The Toxoplasma gondii Cyst Wall Interactome. mBio 2020, 11(1).
53.	Tomita T, Bzik DJ, Ma YF, Fox BA, Markillie LM, Taylor RC, Kim K, Weiss LM: The Toxoplasma gondii cyst wall protein CST1 is critical for cyst wall integrity and promotes bradyzoite persistence. PLoS pathogens 2013, 9(12):e1003823.
54.	Back PS, Moon AS, Pasquarelli RR, Bell HN, Torres JA, Chen AL, Sha J, Vashisht AA, Wohlschlegel JA, Bradley PJ: IMC29 Plays an Important Role in Toxoplasma Endodyogeny and Reveals New Components of the Daughter-Enriched IMC Proteome. mBio 2023, 14(1):e0304222.
55.	Oliveira Souza RO, Jacobs KN, Back PS, Bradley PJ, Arrizabalaga G: IMC10 and LMF1 mediate mitochondrial morphology through mitochondrion-pellicle contact sites in Toxoplasma gondii. J Cell Sci 2022, 135(22).
56.	Koreny L, Zeeshan M, Barylyuk K, Tromer EC, van Hooff JJE, Brady D, Ke H, Chelaghma S, Ferguson DJP, Eme L et al: Molecular characterization of the conoid complex in Toxoplasma reveals its conservation in all apicomplexans, including Plasmodium species. PLoS biology 2021, 19(3):e3001081.
57.	Nelson MM, Jones AR, Carmen JC, Sinai AP, Burchmore R, Wastling JM: Modulation of the host cell proteome by the intracellular apicomplexan parasite Toxoplasma gondii. Infect Immun 2008, 76(2):828-844.
58.	Tan Q, Wang J, Chen J, Liu X, Chen X, Xiao Q, Li J, Li H, Zhao X, Zhang X: Involvement of Urm1, a Ubiquitin-Like Protein, in the Regulation of Oxidative Stress Response of Toxoplasma gondii. Microbiol Spectr 2022, 10(2):e0239421.
59.	Muller J, Schlange C, Heller M, Uldry AC, Braga-Lagache S, Haynes RK, Hemphill A: Proteomic characterization of Toxoplasma gondii ME49 derived strains resistant to the artemisinin derivatives artemiside and artemisone implies potential mode of action independent of ROS formation. Int J Parasitol Drugs Drug Resist 2023, 21:1-12.
60.	Seidi A, Muellner-Wong LS, Rajendran E, Tjhin ET, Dagley LF, Aw VY, Faou P, Webb AI, Tonkin CJ, van Dooren GG: Elucidating the mitochondrial proteome of Toxoplasma gondii reveals the presence of a divergent cytochrome c oxidase. eLife 2018, 7.
61.	Harding CR, Sidik SM, Petrova B, Gnadig NF, Okombo J, Herneisen AL, Ward KE, Markus BM, Boydston EA, Fidock DA et al: Genetic screens reveal a central role for heme metabolism in artemisinin susceptibility. Nature communications 2020, 11(1):4813.
62.	Zhou CX, Zhu XQ, Elsheikha HM, He S, Li Q, Zhou DH, Suo X: Global iTRAQ-based proteomic profiling of Toxoplasma gondii oocysts during sporulation. J Proteomics 2016, 148:12-19.
63.	He JJ, Ma J, Elsheikha HM, Song HQ, Zhou DH, Zhu XQ: Proteomic Profiling of Mouse Liver following Acute Toxoplasma gondii Infection. PloS one 2016, 11(3):e0152022.
64.	Kloehn J, Oppenheim RD, Siddiqui G, De Bock PJ, Kumar Dogga S, Coute Y, Hakimi MA, Creek DJ, Soldati-Favre D: Multi-omics analysis delineates the distinct functions of sub-cellular acetyl-CoA pools in Toxoplasma gondii. BMC Biol 2020, 18(1):67.
65.	Li FC, Nie LB, Elsheikha HM, Yin FY, Zhu XQ: Lysine crotonylation is widespread on proteins of diverse functions and localizations in Toxoplasma gondii. Parasitol Res 2021, 120(5):1617-1626.
66.	Nie LB, Liang QL, Elsheikha HM, Du R, Zhu XQ, Li FC: Global profiling of lysine 2-hydroxyisobutyrylome in Toxoplasma gondii using affinity purification mass spectrometry. Parasitol Res 2020, 119(12):4061-4071.
67.	Xia N, Guo X, Guo Q, Gupta N, Ji N, Shen B, Xiao L, Feng Y: Metabolic flexibilities and vulnerabilities in the pentose phosphate pathway of the zoonotic pathogen Toxoplasma gondii. PLoS pathogens 2022, 18(9):e1010864.
68.	Possenti A, Fratini F, Fantozzi L, Pozio E, Dubey JP, Ponzi M, Pizzi E, Spano F: Global proteomic analysis of the oocyst/sporozoite of Toxoplasma gondii reveals commitment to a host-independent lifestyle. BMC genomics 2013, 14:183.
69.	Rajendran E, Clark M, Goulart C, Steinhofel B, Tjhin ET, Gross S, Smith NC, Kirk K, van Dooren GG: Substrate-mediated regulation of the arginine transporter of Toxoplasma gondii. PLoS pathogens 2021, 17(8):e1009816.
70.	Bradley PJ, Ward C, Cheng SJ, Alexander DL, Coller S, Coombs GH, Dunn JD, Ferguson DJ, Sanderson SJ, Wastling JM et al: Proteomic analysis of rhoptry organelles reveals many novel constituents for host-parasite interactions in Toxoplasma gondii. J Biol Chem 2005, 280(40):34245-34258.
71.	Lang D, Schott BH, van Ham M, Morton L, Kulikovskaja L, Herrera-Molina R, Pielot R, Klawonn F, Montag D, Jansch L et al: Chronic Toxoplasma infection is associated with distinct alterations in the synaptic protein composition. Journal of neuroinflammation 2018, 15(1):216.
72.	Gay G, Braun L, Brenier-Pinchart MP, Vollaire J, Josserand V, Bertini RL, Varesano A, Touquet B, De Bock PJ, Coute Y et al: Toxoplasma gondii TgIST co-opts host chromatin repressors dampening STAT1-dependent gene regulation and IFN-gamma-mediated host defenses. The Journal of experimental medicine 2016, 213(9):1779-1798.
73.	Herneisen AL, Li ZH, Chan AW, Moreno SNJ, Lourido S: Temporal and thermal profiling of the Toxoplasma proteome implicates parasite Protein Phosphatase 1 in the regulation of Ca(2+)-responsive pathways. eLife 2022, 11.
74.	Vanagas L, Munoz D, Cristaldi C, Ganuza A, Najera R, Bonardi MC, Turowski VR, Guzman F, Deng B, Kim K et al: Histone variant H2B.Z acetylation is necessary for maintenance of Toxoplasma gondii biological fitness. Biochim Biophys Acta Gene Regul Mech 2023, 1866(3):194943.
75.	Chan AW, Broncel M, Yifrach E, Haseley NR, Chakladar S, Andree E, Herneisen AL, Shortt E, Treeck M, Lourido S: Analysis of CDPK1 targets identifies a trafficking adaptor complex that regulates microneme exocytosis in Toxoplasma. eLife 2023, 12.
76.	Uboldi AD, McCoy JM, Blume M, Gerlic M, Ferguson DJ, Dagley LF, Beahan CT, Stapleton DI, Gooley PR, Bacic A et al: Regulation of Starch Stores by a Ca(2+)-Dependent Protein Kinase Is Essential for Viable Cyst Development in Toxoplasma gondii. Cell host & microbe 2015, 18(6):670-681.
77.	Nofal SD, Dominicus C, Broncel M, Katris NJ, Flynn HR, Arrizabalaga G, Botte CY, Invergo BM, Treeck M: A positive feedback loop mediates crosstalk between calcium, cyclic nucleotide and lipid signalling in calcium-induced Toxoplasma gondii egress. PLoS pathogens 2022, 18(10):e1010901.
78.	Bansal P, Antil N, Kumar M, Yamaryo-Botte Y, Rawat RS, Pinto S, Datta KK, Katris NJ, Botte CY, Prasad TSK et al: Protein kinase TgCDPK7 regulates vesicular trafficking and phospholipid synthesis in Toxoplasma gondii. PLoS pathogens 2021, 17(2):e1009325.
79.	Tang Q, Andenmatten N, Hortua Triana MA, Deng B, Meissner M, Moreno SN, Ballif BA, Ward GE: Calcium-dependent phosphorylation alters class XIVa myosin function in the protozoan parasite Toxoplasma gondii. Mol Biol Cell 2014, 25(17):2579-2591.
80.	Krishnamurthy S, Deng B, Del Rio R, Buchholz KR, Treeck M, Urban S, Boothroyd J, Lam YW, Ward GE: Not a Simple Tether: Binding of Toxoplasma gondii AMA1 to RON2 during Invasion Protects AMA1 from Rhomboid-Mediated Cleavage and Leads to Dephosphorylation of Its Cytosolic Tail. mBio 2016, 7(5).
81.	Munera Lopez J, Alonso AM, Figueras MJ, Saldarriaga Cartagena AM, Hortua Triana MA, Diambra L, Vanagas L, Deng B, Moreno SNJ, Angel SO: Analysis of the Interactome of the Toxoplasma gondii Tgj1 HSP40 Chaperone. Proteomes 2023, 11(1).
82.	Luo Q, Upadhya R, Zhang H, Madrid-Aliste C, Nieves E, Kim K, Angeletti RH, Weiss LM: Analysis of the glycoproteome of Toxoplasma gondii using lectin affinity chromatography and tandem mass spectrometry. Microbes Infect 2011, 13(14-15):1199-1210.
